# Supplementary material for: Safety and preliminary efficacy of orally administered lyophilized fecal microbiota product compared with frozen product given by enema for recurrent Clostridium difficile infection: A randomized clinical trial
Source: PLoS One. 2018 Nov 2;13(11):e0205064. doi: 10.1371/journal.pone.0205064 (PMC6214502; doi:10.1371/journal.pone.0205064)
Supplement: S4 File — (XLSX) [file pone.0205064.s004.xlsx]

## Sheet: FMT-2 data
Total No. of CDI bouts before FMT	Inflammatory Bowel Diease	Other Comorbidities present	BEFORE FMT TOXIN	FORM	2 days after FMT TOXIN	DIARRHEA (assessed as ≥3 watery stools for two consecutive days)	NAUSEA	VOMITING	ABDOMINAL CRAMPS/PAIN	FLATULENCE/ EXCESS GAS	URGENCY	TENESMUS	FEVER	OTHER Symptoms	7 DAYS AFTER TOXIN	DIARRHEA (assessed as ≥3 watery stools for two consecutive days)	NAUSEA	VOMITING	ABDOMINAL CRAMPS/PAIN	FLATULENCE/ EXCESS GAS	URGENCY	TENESMUS	FEVER	OTHER	14 DAYS AFTER TOXIN	DIARRHEA (assessed as ≥3 watery stools for two consecutive days)	NAUSEA	VOMITING	ABDOMINAL CRAMPS/PAIN	FLATULENCE/ EXCESS GAS	URGENCY	TENESMUS	FEVER	OTHER SYMPTOMS	30 DAYS AFTER TOXIN	DIARRHEA (assessed as ≥3 watery stools for two consecutive days)	NAUSEA	VOMITING	ABDOMINAL CRAMPS/PAIN	FLATULENCE/ EXCESS GAS	URGENCY	TENESMUS	FEVER	OTHER SYMPTOMS	60 DAYS AFTER TOXIN	DIARRHEA (assessed as ≥3 watery stools for two consecutive days)	NAUSEA	VOMITING	ABDOMINAL CRAMPS/PAIN
3	NO	yes	NA	Frozen	No bowel	NO	No	No	Gas Pain	Moderate	No	No	No	Exhausted/overheated while shopping	Negative	NO	No	No	No	Moderate	No	No	No	Gurgling sound from stomach Moderate	Negative	NO	No	No	Mild	Mild	No	No	No	Mild Gurgling	Negative	NO	No	No	No	Moderate - 6 days	No	No	No	Moderate Gurgling - 1 day	Negative	NO	No	No	No
6	NO	yes	NA	Lyophilized	Negative	NO	No	No	No	No	No	No	No	No	Negative	NO	No	No	No	No	No	No	No	No	Negative	NO	No	No	No	No	No	No	No	No	Negative	NO	No	No	No	No	No	No	No	No	Negative	NO	No	No	No
4	NO	yes	Negative	Frozen	Negative	NO	No	No	Mild	Mild	No	No	No	Tired/fatigued	Negative	NO	No	No	No	No	No	No	No	No	Negative	NO	No	No	No	No	No	No	No	No	Negative	NO	No	No	No	No	No	No	No	No	Negative	NO	No	No	No
5	NO	yes	NA	Frozen	Positive	YES	No	No	No	No	No	No	No	No	Negative	NO	No	No	No	No	No	No	No	No	Negative	NO	No	No	No	No	No	No	No	No	Positive (41days), Repeated as old 30 days sample kept in freezer for 9 days came negative	NO	No	No	No	No	No	No	No	No	Positive	NO	No	No	No
3	NO	yes	Negative	Frozen	Negative	NO	No	No	No	Mild	No	No	No	No	Negative	Yes (mild)	No	No	Mild	Severe (4th d)	No	No	No	No	Negative	NO	No	No	No	No	Mild	No	No	No	Negative	NO	No	No	No	No	No	No	No	No	Negative	NO	No	No	Mild - 4days
4	YES	yes	Negative	Lyophilized	Negative	YES	Mild	No	Mild	No	No	No	No	No	Positive	NO	Mild	No	Mild	Mild	Mild 1 day	No	No	No	Negative	NO	Mild	No	Mild	Mild	No	No	No	No	Negative	NO	Mild	No	Mild	Mild (all days)	Very Mild (every few days)	No	No	Gained weight 25 pounds - this may be from drug decadron given for pre-existing posterior scleritis/seronegative arthritis. Joints/ posterior scleritis was getting worse, bilateral eyes pain moving up	Negative	NO	Mild (everyday)	No	Mild - 4days
3	NO	yes	Negative	Lyophilized	Positive	No	No	No	No	No	No	No	No	No	Positive	YES	No	No	No	No	No	No	No	No	TREATMENT FAILURE: 4/22/15: Diarrhea beginning 4:30 pm, passed watery stools at 4:30 pm, 5:30 pm, 8:30 pm took single loperamide capsule (2 mg). 4/23 passed watery stools at 2:00 pm, 7:45 am, 8:45 am and 10:15 am. PI recommended to give 4 mg loperamide now and 4 mg tomorrow. 4/24. Diarrhea continued unabated – up all last night dealing with it. Pre-FMT stool was negative for CD toxin but next two…
3	NO	yes	Negative	Lyophilized	Negative	YES	No	No	Moderate	Mild	No	No	No	No	Negative	No	No	No	No	No	No	No	No	No	Negative	No	No	No	No	No	No	No	No	No	Negative	No	No	No	Moderate 1 day	No	No	No	No	No	Negative	No	No	No	No
3	YES	no	Positive	Frozen	Negative	YES	No	No	No	No	No	No	Fever/chills 102 F	No	Negative	NO	No	No	Mild-Moderate	No	No	No	No	No	Negative	NO	No	No	Mild	No	No	No	No	No	Negative	NO (on call)	NA	NA	NA	NA	NA	NA	NA	NA	Negative	NO (reported on phone)	No	No	No
4	NO	yes	Negative(vanco)	Lyophilized	Positive	No	Mild	No	Moderate	No	Mild	No	Fever 100 F	No	Negative	NO	Mild	No	Mild-Moderate	No	Mild	No	Fever 99-100F	Headache, low energy, lack of appetite	Negative	NO	No	No	Mild-Mod 2 days	Mild	Moderate	No	No	Fatigue	Negative	NO	Moderate	No	Mild	No	Moderate	No	Fever 99.2	Constipation 2 days	Negative	NO	Mild	No	No
3	NO	yes	Negative	Frozen	Negative	YES	Mild	No	Moderate	Mild	Mild	No	No	Excessive sleeping 2 days & moderate stomach noise	Negative	YES	Mild- Mod	No	Mild to Mod	No	No	No	No	Tired	Negative	NO	No	No	No	No	No	No	No	Mild noise stomach	Negative	NO	No	No	No	No	No	No	No	No	Negative	NO	No	No	No
3	NO	yes	Positive	Lyophilized	Negative/Positive outside facility	YES	Mild	No	No	No	Mild	No	No	moderate weakness	TREATMENT FAILURE: 6/11. Subject started diarrhea a day after and had progressively gotten more ill. She had baseline and day two toxin positive stool. PI (HLD) prescribed vancomycin 125 mg four times a day for two weeks then 125 mg three times a week (one capsule) Monday, Wednesday, Friday for two additional months. 6/22. Still having watery stool 8-10/d, lost 5 pounds, bp normal. PI recommended…																														Positive(50day)
3	NO	yes	Positive	Lyophilized	Negative	NO	No	No	No	Mild	No	No	No	No	Negative	NO	No	No	No	Mild	No	No	No	No	Negative	NO	No	No	Mild	Moderate	No	No	No	No	Negative	NO	No	No	Mild 2 days	Mild 2 days	No	No	No	No	Negative	NO	No	No	Mild - 2 days
3	NO	yes	Negative	Lyophilized	Negative	NO	No	No	Moderate	Mild	No	No	No	No	Negative	NO	No	No	No	No	No	No	No	No	Positive	NO	Moderate	Mild	Moderate	Moderate	Severe on July 13	No	Low grade fever -99.7 -100.5.	TREATMENT FAILURE: 7/10/15. Subject had catheter associated bladder infection & took Gentamycin. 7/14 watery stool with positive C. difficile toxin test. 7/16/15 Started dificid by subject physician. 4 weeks of vancomycin by PI HLD and then scheduled for 2nd FMT on 9/3/15.
			Negative	Lyophilized	Positive	NO	No	No	Moderate	Mild	No	No	No	Mild to Moderate fatigue	Positive	NO	Moderate - due to pain med	No	No	Mild	No	No	No	Had a graft put in related symptoms arm pain	Positive	NO	Moderate	No	Moderate	No	No	No	Low grade fever - 99.2 to 100.3 F after dialysis only	No	Negative - started on vanco	YES	Severe 9/25	Severe 9/25	Moderate	Moderate	No	No	Fever after dialysis	No	TREATMENT FAILURE: 9//30/15. Subject took TMP-SMX, stool positive for CD toxin and having diarrhea. Given oral vancomycin 125mg QID for 10-14 days and then 125mg of vancomycin in single dose Monday, Wednesday and Friday on a chronic basis under his physician care.
7	NO	yes	Negative	Frozen	Negative	NO	No	No	No	No	No	No	No	No	Negative	YES	No	No	Mild	Mild	No	No	No	No	Negative	YES	No	No	Severe	Severe	Moderate	No	No	Sleepiness & drowsiness- UTI. On 7/31/15 subject developed UTI treated with Doxycycline for 7 days with probiotics.	Negative	YES	No	No	Mild	No	No	No	No	weakness,	Negative	YES	No	No	No
5	NO	yes	Negative	Frozen	Negative	NO	Mild	No	No	No	No	No	No	No	Negative	YES	No	No	No	Mild	No	No	No	No	Negative	NO	No	No	No	No	No	No	No	No	Negative	NO	No	No	No	Mild	No	No	No	No	Negative	NO	No	No	No
4	NO	yes	Negative	Lyophilized	Negative	NO	No	No	No	No	No	No	No	No	Negative	NO	No	No	No	No	No	No	No	No	Negative	NO	No	No	No	No	No	No	No	No	Negative	NO	No	No	No	No	No	No	No	No	Negative	NO	No	No	No
4	NO	yes	Negative	Frozen	Negative	YES	No	No	Moderate	Mild	No	No	No	No	Negative	YES	No	No	Mild 4th day	Severe 5th day	Mild 4th day	No	No	No	Negative	NO	No	No	No	Severe	No	No	No	No	Negative	NO	No	No	No	Mild	No	No	No	No	Negative	NO	No	No	No
5	NO	yes	Positive	Lyophilized	Positive	NO	No	No	No	No	No	Mild	No	No	Positive	NO	No	No	No	No	No	No	No	No	Positive	NO	No	No	No	Mild	No	Mild	No	No	Negative	NO	No	No	No	No	No	No	No	Mild constipation	Negative	NO	No	No	No
3	NO	yes	Negative	Frozen	Negative	NO	Mild	No	No	No	No	No	No	Mild constipation	Negative	NO	Mild	No	Mild	Mil 1d, Mod 2d	No	No	No	Mild dizzy	Negative	NO	Mild	No	No	Mild- Mod 13th day	No	No	No	No	Negative	NO	Mild 1day	No	No	Mild 2day	Mild 1day	No	No	No	Negative	NO	No	No	No
4	NO	yes	Negative	Frozen	Negative	NO	No	No	No	Moderate	No	No	No	No	Negative	NO	No	No	No	No	No	No	No	No	Negative	NO	No	No	No	No	No	No	No	No	Negative	NO	No	No	No	No	No	No	No	No	NA (moved to daughter's place so could not send 60d sample despite reminders	NO	No	No	No
4	YES	yes	Negative	Frozen	Negative	NO	No	No	Mild	No	No	No	No	No	Negative	YES	Moderate	Mild	Moderate - Rt	Mild	Moderate	No	Fever 101 F	10/20/15 - 3 days in hosp	Negative	YES	Moderate	Mild	Severe	Mild	Moderate	Mild	(SAE reported to IRB)The patient experienced abdominal pain, diarrhea, bloating, fever and vomiting. The patient's primary care physician admitted the patient to the hospital on 10/20/2015 for complete workup to determine cause. Patient's stool tested negative for C. Difficile toxins. Patient has history of irritable bowel syndrome (IBS), ulcerative colitis (UC), and had similar episodes in the p…	No	Negative	NO	No	No	No	No	Moderate - 2 days	No	No	No	Negative	NO	No	No	No
4	NO	yes	Negative	Frozen	Negative	NO	No	No	Moderate	Moderate	No	No	No	No	Positive	NO	No	No	No	Severe	No	No	No	No	Negative	YES	Moderate	No	No	Moderate	No	No	(SAE reported to IRB/ TREATMENT FAILURE) After FMT, patient reported to family abdominal bloating and discomfort that lasted several days. Patient was hospitalized on 11/12/2015 with fever, diarrhea and positive stool test for C. Difficile. Patient was diagnosed with CDI colitis and bladder infection and treated with oral vancomycin, IV metronidazole and IV Meropenem. Had another bladder infectio…
3	NO	yes	Negative	Lyophilized	Negative	NO	Mild	No	No	No	No	No	No	No	Negative	NO	No	No	Mild - 3rd day	Moderate-6th day	No	No	No	Mild indigestion - 2nd day	Negative	NO	No	No	No	No	No	No	No	No	Negative	NO	No	No	No	Mild -1day	No	No	No	Headache 2d	Negative	NO	No	No	Mild
4	YES	yes	Negative	Frozen	Negative	NO	No	No	No	Mild	No	No	No	No	Negative	NO	No	No	No	No	No	No	No	No	Negative	NO	No	No	No	No	No	No	No	Mild Indigestion	Negative	NO	No	No	No	No	No	No	No	Mild Indigestion and reflux 4 days	Negative	NO	No	No	No
5	NO	yes	Positive	Lyophilized	Negative	YES	No	No	Mild	Severe	No	No	No	Cramps in legs and severe Perspiration	Negative	NO	Severe 7th day	No	Severe- 7th	Severe - 3days	No	No	No	Severe Burning (acid reflux) , Moderate chills and pain in legs	Negative	NO	No	No	Moderate -Sev 2 days	No	No	No	No	No	Negative	NO	No	No	Moderate -1d	No	No	No	No	No	Negative	NO	No	No	No
3	YES	yes	Negative	Lyophilized	Negative	YES	Mild	No	No	Moderate	No	No	No	No	Positive	NO	No	No	No	No	No	No	No	No	Negative	NO	No	No	No	Severe - 1day	No	No	No	No	Negative	NO	Moderate	Mild -twice 1 day	Moderate	Moderate	No	No	No	No	Negative	YES	Moderate - 2days	Moderate - 2days	Mild-2days
5	YES	yes	Negative	Frozen	Negative	NO	No	No	No	Mild	Mild	No	No	No	Negative	NO	No	No	No	Mild to Mod 4day	No	No	No	No	Negative	NO	Moderate 3days	No	No	Mild daily	No	No	No	No	Negative	NO	Mild - daily	No	No	Moderate	Mild-some days	No	No	No	Negative	NO	Mild on& off	No	Mild-few days
4	YES	yes	Negative	Lyophilized	Negative	NO	No	No	No	Mild	No	No	No	No	Negative	NO	No	No	No	No	No	No	No	No	Negative	NO	No	No	Moderate- 3days	Moderate	No	No	No	No	Negative	NO	No	No	No	No	No	No	No	No	Negative	NO	Mild about 5 d	No	Moderate every 2 days
3	NO	yes	Negative	Frozen	Negative	NO	No	No	No	No	No	No	No	No	Negative	NO	No	No	No	No	No	No	No	No	Negative	NO	No	No	No	No	No	No	No	No	Negative	NO	No	No	No	No	No	No	No	No	Negative (delayed b/w 60 and 90)	NO	No	No	No
3	NO	yes	Negative	Frozen	Negative	No	No	No	Mild	Mild	No	No	No	No	Negative	No	No	No	Moderate on days 2 & 6	No	Moderate on days 2 & 6	Mild 1 day	No	No	Negative	No	No	No	Moderate 8th day	Moderate 12th day	No	Moderate for 3days	No	No	Positive	No (soft 4)	Moderate 1day	No	No	No	No	Mod erate 2days	No	Bladder infection recurrence - Took Ciprofloxacin 500mg for 3 days with Florastor 5 days (subject has past history of UTI recurrences)	Negative	No	No	No	Moderate 6days
4	YES	no	Negative	Lyophilized	Negative	YES	No	No	Mild	No	Mild	No	No	No	Negative	YES	Moderate	Mild	Moderate	No	Mild	No	Fever 101.3F 2d	Loss of appetite- weight loss 8lbs		6/18/16. Fever up to 102 after each dose of FMT and started having diarrhea day before yesterday up to 7-8 liquid BMs per day. PI talked with him yesterday and today. He's had no fever today but diarrhea continues with possibly fewer numbers of watery stools. PI will check on him tomorrow. 6/19/16 Talked with him today. He vomited in the early am, stools decreasing in number with decreasing volum…
4	NO	yes	Positive	Frozen	Positive	NO	No	No	No	No	No	No	No	No	Negative	NO	No	No	No	No	No	No		No	Negative	NO	No	No	No	Mild	No	No	No	No	Negative	NO	No	No	No	Mild	No	No	No	No	Negative	NO	No	No	No
3	NO	no	Negative	Lyophilized	Negative	NO	No	No	No	Mild	No	No	No	No	Negative	YES	No	No	Moderate4-7thd	Moderate4-7thd	Moderate4-7thd	Moderate4-7thd		No	Positive	YES (soft)	No	No	Mild -Day9-12	Mild -Day9-12	Moderate-9-11	No	No	No	Negative	YES (soft)	No	No	MildD15-17, 26-27	Mod-Sev 5d	Mod-Sev AM	Mild D18-19, D21-22	No	No	Negative	NO	No	No	Mild (20d)
3	NO	no	Negative	Frozen	Negative	No	No	No	Moderate	Moderate	Mild	No	No	Mild Headache	Negative	No	Mild 1 day	No	Moderate 1 day	Moderate 1 day	No	No	No	One day saw blood when wiping but nothing in toilet, Mild bloating for 1 day	Negative	No	Mild 1 day	No	Moderate 1 day	Mild 1 day	No	No	No	Subject experienced slight blood on wiping for 2 days. Seen dr to consider colonsocopy & asked Dr. DuPont if prep for colonoscopy can interfere with FMT product. Dr. DuPont suggested to either wait or ask if they can do protocoscopy/ colonoscopy without prep. Subjected decided to wait. Issue resolved on own.	Negative	No	No	No	No	No	No	No	No	Mild Bloating for 3 days	Negative	No	No	No	No
5	NO	yes	Negative	Lyophilized	Negative	NO	No	No	No	Mild	No	No	No	No	Negative	NO	No	No	No	No	No	No	No	No	Negative	NO	No	No	No	Mild 10thd	Severe on 10thd	No	No	No	Negative	NO	No	No	No	No	No	No	No	No	Negative	NO	No	No	No
5	NO	yes	Negative	Frozen	Negative	No	No	No	Mild	Mild	No	No	No	No	Negative	No	No	No	Mild on days 2-3	Mild on days 2-6	No	No	No	No	Negative	No	No	No	Mild 10th day	No	No	No	No	No	Negative	No	No	No	Mild 27th day	No	No	No	No	No	Negative	No	No	No	Mild 4 days
5	YES	yes	Negative	Lyophilized	Positive	Yes	Mild	No	Severe	Severe	Severe	No	No	Felt awful 1st day due to bloating, moderate belching , hard to hold, nasty taste	Negative	Yes	No	No	No	No	No	No	No	Subject has diarrhea at baseline from 4 other pre-existing colon diseases. No C. diff flare up.	Negative	Yes (8th & 9th day)	No	No	No	No	Severe on 8-9th day	No	No	Nose bleed 10th day	Negative	Yes (on day 26 & 27)	Mod - Sev on days 17,24,25,26,27,28	No	Mod-Sev on days 24,25,26	No	Mild on days 17,18,19,20,24,25,26,27,28	No	No	Diarrhea from pre-existing 4 colon diseases	Negative	No	Moderate for15days	No	Moderate for 4days
4	YES	yes	Negative	Frozen	Negative	No	No	No	Mild	Mild	No	No	No	No	Negative	No	No	No	No	No	No	No	No	No	Negative	No	No	No	Mild on days 11,13,14	No	No	No	No	No	Negative	No	No	No	Mild on days 19,29,30	No	No	No	No	Mild congestion for 1 day	Negative	No	No	No	Mild -Moderate for 3days due to drug Cimizia running out.
5	NO	yes	Negative	Lyophilized	Negative	No	No	No	No	No	No	No	No	No	Negative	No	No	No	No	No	No	No	No	No	Negative	No	No	No	No	No	No	No	No	No	Negative	No	No	No	No	No	No	No	No	No	Negative	No	No	No	No
3	NO	yes	Negative	Lyophilized	Negative	No	No	No	Mild	Moderate	Moderate	Moderate	No	Moderate sleepiness	Negative	No	No	No	No	Mild	Moderate for 3 days	No	No	No	Negative	No	No	No	No	Mild	Mild (half time)	No	No	No	Negative	No	No	No	No	Moderate for 3days	No	No	No	Dizziness on 2 days, Fatigue on 1 day	Negative	No (bowel pattern slowed to once every 3 day with more flatulence but not constipation)	No	No	No
3	NO	no	Negative	Frozen	Negative	No	No	No	Mild	Mild	No	No	No	No	Negative	Yes on day 3,4,5	No	No	Moderate on day 2	Mild on 5th day	Moderate on day 2,4,5	No	No	No	Negative	No	No	No	No	No	No	No	No	Bright red blood with stool on day 9-14, took suppository. Went to urgent care, they found no tear or no hemmorhoids	Negative	No	No	No	No	No	No	No	No	Seen GI doc for bleeding, they did colonoscopy with bowel prep and detected anal fissure, colon looked healthy & no sign of CDI, Used Analpram-HC topical for 10 days. Issue resolved.	Negative	No	No	No	Mild for 2days
3	NO	yes	Negative	Frozen	Negative	No	Moderate	No	Moderate	Mild	No	No	No	Moderate Constipation	Negative	No	Mild	No	Moderate on day 6	No	No	No	No	Constipation moderate on day 3 & 4	Negative	No	Moderate	No	Moderate on day 9,12	Moderate	No	No	No	All GI symptoms were related to Constipation - took stool softner. Got better	Negative	No	Moderate 9 days	No	Moderate 3 days	Moderate 9 days	No	No	No	No	Negative	No	Mild 2 days a week	No	Mild 3days a week
5	NO	yes	Positive	Lyophilized	Positive	No	Mild	No	Mild	Moderate	No	No	No	No	Positive	No	Mild	No	Mild	No	No	No	No	Indigestion, nothing tastes good, Tired - UTI recurrence, positive culture. Started Suprax antibiotic for 7 days with probiotic. (past history of UTI recurrences)had 5 bowel movements one day and mild nausea. Started to improve after finishing antibiotic.	Positive	No	Mild on day 8-13	No	Mild on day 9th & 14th	No	No	No	No	No	Negative	No	Mild on day 22-30	Moderate on day 26	Moderate on day 27	No	No	No	No	UTI - 10 days of Nitrofurantoin macro 50 mg BD + prebiotic	Positive	No	No	No	No
4	YES	yes	Negative	Lyophilized	Positive	No	No	No	Mild	Mild	Moderate	No	No	Stomach gurgling/cramping after eating	Negative	No	Mild on 2nd day	No	Mild on days 2,3,4,5	Moderate on days 2,3,4,5	No	No	No	Most symptoms occur after eating	Negative	No	No	No	Mild on days 8 & 11	Moderate on days 9-14	No	No	No	Gas & cramps due to Premenstural symptoms.	Negative	Yes (6days)	Mild 1 day / Sevevre 2days	Moderate 1day	Moderate 9 days	Moderate 9 days	Severe 3 days	No	No	Fatigue 6 days + Diarrhea around 30 days, stool negative for C. Diff. Did stool panel at physician office negative for other pathogens. Dr said probably pre-existing Crohn's flare, no colon inflammation marker from test so no need for colonoscopy and took imodium. Controlled bowel but still some diarrhea.	Negative	Yes (took imodium 12 days)	Moderate 7day sporadic	No	Moderate (all days)
4	NO	yes	Negative	Frozen	Positive	No	No	No	Mild	Mild	No	No	No	Tired mild	Negative	No	No	No	No	Mild	No	No	No	No	Negative	No	No	No	Mild after eating lettuce	Mild after eating lettuce	No	No	No	Mild backache. (Before FMT had lost weight from 200 to 133 pounds in 5 months because of C. diff hospitalizations. Was scared to eat. Eating better now)	Negative	No	No	No	No	Mild on day 16 (Thanksgiving food)	No	No	No	Gained 7 pounds - due to C. diff had lost over 67 pounds. Enjoying food again, exercise to strength. Had 2 shots of cortisone for knees.	Negative	No	No	No	Mild occasionally
4	NO	yes	Negative	Lyophilized	Positive	Yes	Mild	No	No	Mild	Mild	No	No	First 3 BM were water (no stool), probably left over of Mg citrate, 1 stool soft and after that 1-2 soft/fromed stool. Improved	Negative	No	No	No	Mild on 3rd day	Mild on 2nd day	No	No	No	No	Negative	No	No	No	Mild on 11th day	No	Mild on 10th day	No	No	No	Negative	No	No	No	No	Moderate on day 17 & 28	Mild on day 22 & 27	No	No	Been drowsy & craving for salty food	Negative	No	No	No	No
4	NO	yes	Negative	Lyophilized	Positive	No	Moderate	No	Mild	Mild	No	No	No	No	Positive (outside facility)	Yes (6-7 watery)	Yes	No	Yes	No	Yes	No	100.2F	TREATMENT FAILURE: C. difficile recurrence. Dr. DuPont talked with subject and started on vancomycin tapered regimen & asked to contact us after finishing to go 2nd round of FMT.			SAE reported to IRB (Hospitalization not related) . Subject had previous history of pneumonia episodes and was hospitalized with bilateral pneumonia again on 12/24/16. Subject received antibiotics (levaquin) for pneumonia, in addition to vancomycin and cholestyramine for diarrhea. Subject improved on antibiotics and C. difficile diarrhea improved on vancomycin. Subject was discharged from hospita…							Correspondence: Subject updated finishing antibiotic for pnemonia last week and taking vanco only. But she would like to see Immunologist first to get advice on improving immune system before choosing to go for 2nd FMT.											Correspondence: Subject updated seen Immunologist, done blood work and immune tests, waiting for results. Bowel movement is controlled with occasional watery stool. Taking vancomycin QID and suppositry for nauea.
3	NO	yes	Negative	Frozen	Negative	No	No	No	No	Mild	No	No	No	Slight mucous in stool, no pain.	Negative	No	No	No	No	No	No	No	No	No	Negative	No	No	No	Mild on 11th day	Mild on 14th day	No	No	No	No	Positive	No	No	No	Mild-Moderate on day 15,16,24,25,27,28	No	No	No	No	Constipation Mild on days 23,25,30,31	Negative	No	No	No	Mild for 1day
6	NO	yes	Negative	Frozen	Negative	No	No	No	Moderate	Mild	No	No	No	No	Positive	Yes	TREATMENT FAILURE: 2/3/17, had diarrhea plus C. diff test positive. PI (HLD) talked with patient and started on vancomycin 125mg QID for 3 weeks and will go for 2nd transplant
			Negative	Frozen	Positive	No	No	No	Mild	No	No	No	No	No	Negative	No	No	No	No	Mild-Moderate on day 2 and 6	No	No	No	No	Negative	No	No	No	No	Mild on day 9 & 13	No	No	No	No	Negative	No	No	No	No	No	No	No	No	No	Negative	No	No	No	No
4	NO	yes	Negative	Frozen	Negative	No	No	No	Mild- Mod at night 2 days	Mild	No	No	No	No	Negative	No	No	No	No	No	No	No	No	No	Negative	No	No	No	Mild	Mild	No	No	No	Mild stomach problems. Seen dr for routine blood work for borderline chronic renal failure. Will see Nephrologist	Positive	No	No	No	No	No	No	No	No	No	Negative	Yes on day 53 (3-6 watery for 2 days). Used to have such occasional watery before after eating food/salads in past( h/o IBS &acid reflux). She took Pepto-bismul after consult with Dr. DuPont. Diarrhea resolved and also acid reflux improved.Subject has h/o pre-existing IBS most of her life and also has family history of IBS. Started on pantrazole -cramps stopped, taking pepto-bismol, dicyclomine, …	No	No	No
4	NO	yes	Negative	Frozen	Negative	No	No	No	No	Mild	No	No	No	No	Negative	No	No	No	No	Mild	No	No	No	Constipation moderate on day 2 & 7	Positive (weak)	No	No	No	No	No	Mild on day 11	No	No	Took imodium for watery stool on day 11	Negative	Yes (4days on day 25,26,27)	No	No	No	No	Moderate 2days	No	No	No	Negative	Yes (8days). Dr. DuPont suggested that since C. difficile toxin test is negative, diarrhea can be controlled by low dose imodium therapy.	No	No	No
4	NO	yes	Negative	Lyophilized	Negative	No	No	No	No	Mild	Moderate 1day	No	No	1 watery black stool settled in toilet	Negative	No	No	No	No	No	No	No	No	Tired/not hungry 1 day, Difficult to pass stool & constipation on day 4-7. Took 3 stool softner pills. Constipation resolved.	Negative	No	No	No	No	No	No	No	No	No	Negative	No	No	No	No	No	No	No	No	Mild constipation on day 23	Negative	No	No	No	No
3	NO	yes	Negative	Lyophilized	Negative	No	No	No	No	No	No	No	No	No	Negative	No	No	No	No	No	No	No	No	No	Negative	No	No	No	No	No	No	No	No	No	Negative	No	No	No	No	No	No	No	No	No	Negative	No	No	No	No
4	NO	yes	Negative	Frozen	Negative	No	No	No	No	Moderate	Mild	No	No	Mild Gurgling on 1 day	Negative	No	No	No	No	No	No	No	No	Mild Gurgling on day 4	Negative	No	No	No	No	No	No	No	No	No	Negative	No	No	No	No	No	No	No	No	No	Negative	No	Mild 1d	No	No
4	NO	yes	Negative	Lyophilized	Positive	No	No	No	No	Mild	Mild	No	No	No	Negative	No	No	No	No	No	No	No	No	No		No	SAE reported to IRB (Hospitalization & Death - Not related) - Subject hospitalized on 3/28/17 and diagnosed with stroke (blood on brain). Subject's daughter informed that subject was found unconscious at home and taken to emergency. Doctors told her that brain areas affected are related to mobility and swallowing and subject is on life support. Subject has not experienced any diarrhea after FMT a…
3	NO	yes	Negative	Frozen	Negative	No	No	No	Moderate	Moderate	No	No	No	Some pressure & lots of rumbling on & off & after eating	Negative	No	No	No	No	Mild-Moderate on day 2,5,6	No	No	No	No	Negative	No	No	No	No	No	No	No	No	No	Negative	No	No	No	Moderate 1day	Moderate 1day	Moderate 1day	No	No	No	Negative	No	No	No	Mild 2days
3	NO	yes	Negative	Lyophilized	Negative	No	No	No	No	Mild	No	No	No	No	Negative	No	No	No	Mild	No	Mild	No	No	No	Negative	No	No	No	Moderate Tenderness in lower left abdomen	No	No	No	No	No	Negative	No	No	No	Mild 1day	Mild 1day	No	No	No	No	Negative	No	No	No	Mild 2days
4	NO	yes	Negative	Lyophilized	No Stool	No	No	No	No	No	No	No	No	No	Negative	No	No	No	No	No	No	No	No	No	Negative	No	No	No	No	No	No	No	No	Macrobid 7 days for UTI recurrence pre-existing	Negative	No	No	No	No	No	No	No	No	No	Negative (delayed)	No	No	No	No
4	NO	yes	Negative	Frozen	Negative	No	No	No	Mild	Mild	Mild	No	No	Bloating	Negative	No	Mild 1d	No	No	No	No	No	No	No	Positive	YES	No	No	No	No	No	No	No	No	Positive	Yes	TREATMENT FAILURE: Developed diarrhea, cramps and side abdominal pain after 18 and 23 days, and started vancomycin for 20 days.
			Negative	Frozen	Negative	No	No	No	Mild	Mild	No	No	No	No	Negative	Yes	Severe 1d	Severe 1d	Moderate 1d	No	No	No	No	No	Positive	YES	Moderate 1d	Severe 1d	Severe 1d	No	No	No	No	TREATMENT FAILURE: started long term tapered vancomycin regimen as recommended by dr. Again had diarrhea and positive stool in hosp 2 weeks on vancomycin and vancomycin dose was increased to 250mg 4 times a day. Follow up after completing vancomycin, did not experience diarrhea or other GI symptoms. Going for Jamaica trip. If recurrence of CDI, can try for 3rd FMT. After 8 months of 2nd FMT, subj…
			Negative	Frozen	Negative	No	Subject returned to physician care after 3rd FMT as per Prinicipal Investigator advise.
4	NO	yes	Negative	Lyophilized	Positive	YES	No	Severe	Severe	No	Severe	No	No	(SAE reported to IRB/TREATMENT FAILURE)- hospitalized for CDI Recurrence. Subject had multiple bouts of Clostridium Difficile infection (CDI) and was scheduled for fecal microbiota transplantation (FMT) on April 27, 2017. Subject developed a urinary tract infection which required a course of levofloxacin, a fluoroquinolone known to be a predisposing drug for CDI. Subject continued daily vancomyci…
			Negative	Lyophilized	Negative	No	No	No	Mild	No	Moderate	No	No	Severe Arm itching	Negative	No	No	No	No	No	No	No	No	No	Negative	No	No	No	No	No	No	No	No	No	Negative	No	No	No	No	No	No	No	No	No	Negative	No	No	No	Moderate 1day
4	NO	yes	Negative	Frozen	Negative	No	No	No	Mild	Mild	No	No	No	No	Negative	No	No	No	No	Mild	No	No	No	No	Positive	No	No	No	No	No	Mild	No	No	No	Negative	No	No	No	No	No	No	No	No	WBC low (pre existing CLL treated with chemo)	Positive	YES (watery stools noted on diary) At 60 days, Dr. DuPont contacted patient for diarrhea and treatment. Patient mentioned considrable improvement and more firm stools and less urgency than prior to FMT. One day 5 watery stools due to over eating, weight stable, and overall feeling well. Dr. DuPont advised him to keep observing symptoms until 90 day specimen and contact us if get sick in the meant…	No	No	No
4	NO	yes	Negative	Frozen	Negative	No	No	No	Mild	Mild	No	No	No	air with li	Negative	No	No	Mild	No	Mild	No	No	No	No	SAE	YES	No	Yes	SAE reported to IRB- Subject developed vomiting 13 days after FMT and the next day she developed severe diarrhea and confusion and was taken by ambulance to Memorial Hermann Hospital in Woodlands. The husband felt that this represented a return of CDI based on odor of stools. The husband indicated that subject had an elevated WBC count. On admission to the hospital they tried in ED to get stool f…
			Negative	Frozen	Negative	No	No	No	No	No	No	No	No	No	Negative	No	No	No	No	No	No	No	No	No	Negative	No	No	No	No	No	No	No	No	No	Negative	No	No	No	No	No	No	No	No	No	Negative	No	No	No	No
4	NO	yes	Negative	Lyophilized	Negative	No	No	No	No	No	No	No	No	No	Negative	No	Mild 1d	No	Mild 1d	No	No	No	No	No	Negative	No	No	No	Mild	No	No	No	No	No	Negative	No	No	No	No	Mild 1day	No	No	No	No	Negative	No	Mild 2days	Mild 2days	No
5	NO	yes	Negative	Frozen	Positive	No	No	No	No	No	Mild	Mild	No	No	Negative	No	No	No	No	No	No	No	No	No	Negative	No	No	No	No	No	No	No	No	No	Negative	No	No	No	No	No	No	No	No	No	Negative	No	No	No	No
[truncated: 15 more columns]
